# Supplementary material for: Vairimorpha (Nosema) ceranae Infection Alters Honey Bee Microbiota Composition and Sustains the Survival of Adult Honey Bees
Source: Biology (Basel). 2021 Sep 13;10(9):905. doi: 10.3390/biology10090905 (PMC8464679; doi:10.3390/biology10090905)
Supplement: Supplementary file 1 [file biology-10-00905-s001.zip]

Archive with 1 entries (1 files):
- biology-1310107-supplementary.pdf
